# Supplementary material for: Perturbation of TM6SF2 Expression Alters Lipid Metabolism in a Human Liver Cell Line
Source: Int J Mol Sci. 2021 Sep 9;22(18):9758. doi: 10.3390/ijms22189758 (PMC8471112; doi:10.3390/ijms22189758)
Supplement: Supplementary file 1 [file ijms-22-09758-s001.zip]

Archive with 1 entries (1 files):
- ijms-1363644-supplementary.pdf
